# Supplementary material for: Off-the-Shelf Cord-Blood Mesenchymal Stromal Cells: Production, Quality Control, and Clinical Use
Source: Cells. 2024 Jun 19;13(12):1066. doi: 10.3390/cells13121066 (PMC11202005; doi:10.3390/cells13121066)
Supplement: Supplementary file 1 [file cells-13-01066-s001.zip]

Archive with 1 entries (1 files):
- cells-3036376-supplementary.pdf
